# Supplementary material for: Magnetic Molecularly Imprinted Polymer Combined with Solid-Phase Extraction for Purification of Schisandra chinensis Lignans
Source: Polymers (Basel). 2024 Nov 8;16(22):3124. doi: 10.3390/polym16223124 (PMC11598105; doi:10.3390/polym16223124)
Supplement: Supplementary file 1 [file polymers-16-03124-s001.zip]

Archive with 1 entries (1 files):
- polymers-3249839-supplementary.pdf
